# Supplementary material for: Comprehensive evaluation of targeted multiplex bisulphite PCR sequencing for validation of DNA methylation biomarker panels
Source: Clin Epigenetics. 2020 Jun 22;12:90. doi: 10.1186/s13148-020-00880-y (PMC7310104; doi:10.1186/s13148-020-00880-y)
Supplement: Supplementary file 7 — Additional file 7: Table S1. [file 13148_2020_880_MOESM7_ESM.xlsx]

## Sheet: Sheet1
Figure*	Type of run	Panel(s) on run	# Amplicons	# DNA samples	Total number of reads (millions)	Total number mapped reads after QC (millions)	Average Coverage of CpGs (thousands)
Figure 3a	MiSeq	Prostate Cancer Panels	63	24	8.05927	5.80357	4K
Figure 3a	MiSeq	Prostate Cancer Panels	63	24	8.61561	7.60922	7K
Figure 3b & Figure 4a/b & Figure 7c	NextSeq_Mid output	Breast Cancer Panel	33	34	110	97	97K
Figure 3b	NextSeq_Mid output	Breast Cancer Panel	33	24	109	96	121K
Figure 3c	MiSeq	Prostate Cancer Panels	63	12	9	7	93K
Figure 4a/b	NextSeq_Mid output	Breast Cancer Panel	33	32	106	90	86K
Figure 4a/b	NextSeq_Mid output	Breast Cancer Panels	65	31	61 & **14	53 & **12	92K & **119K
Figure 6b/c	NextSeq_Mid output	Breast Cancer Panels	56	48	59 & **28	54 & **24	33K & **20K
Figure 7b	NextSeq_High output	Breast Cancer Panel	33	93	243	208	70K
* For each analysis presented in the paper we used the relevant subset of samples and amplicons from a run required to address our question.
** Data from additional Breast Cancer Panel not presented in this study
